# Supplementary material for: Isolation, Identification and Pollution Prevention of Bacteria and Fungi during the Tissue Culture of Dwarf Hygro (Hygrophila polysperma) Explants
Source: Microorganisms. 2022 Dec 15;10(12):2476. doi: 10.3390/microorganisms10122476 (PMC9785981; doi:10.3390/microorganisms10122476)
Supplement: Supplementary file 1 [file microorganisms-10-02476-s001.zip]

Archive with 1 entries (1 files):
- microorganisms-2037376-supplementary.pdf
